# Supplementary material for: Early Life Manipulations of the Nonapeptide System Alter Pair Maintenance Behaviors and Neural Activity in Adult Male Zebra Finches
Source: Front Behav Neurosci. 2016 Mar 29;10:58. doi: 10.3389/fnbeh.2016.00058 (PMC4810809; doi:10.3389/fnbeh.2016.00058)
Supplement: Supplementary file 3 [file DataSheet1.XLSX]

## Sheet: Behavioral Data
Subject ID	Treatment	Sex	FamilyID	Hatch Order	Partner ID	Day	Total Recording Time (s)	Clumping (s)	Clumping Scaled (s)	Prop Clumping	Clumping Bouts	Subject Preening (s)	Subject Preening Scaled (s)	Prop Subject Preening	Subject Preening Bouts	Partner Preening (s)	Partner Preening Scaled (s)	Prop Partner Preening	Partner Preening Bouts	Song Count	Food Duration (s)	Prop Food	Food Visits	Water	Paired	Days to Pairing Behavior
BK/W,BK:LB	MC	F	54-1	1	OR/Y,1928:W	2	900	0	0	0	0	0	0	0	0	0	0	0	0		0	0	0	3	Paired	4
BK/W,BK:OR/Y	AVT	F	48-1	1	1872:SH	2	900	0	0	0	0	0	0	0	0	0	0	0	0		153.98	0.171089	15	0	Paired	7
BK/W,W:OR/Y	MC	F	48-1	2	Y/OR,1832:Y	2	900	0	0	0	0	0	0	0	0	0	0	0	0		0	0	0	0	Paired	6
BK/W,Y:LB	Control	F	54-1	4		2	900
BK/W,Y:OR/Y	MC	F	48-1	4	SH,1804:BK	2	900	6.275	6.275	0.00697222	1	0	0	0	0	0	0	0	0		135.145	0.150161	1	1	Paired	2
LP,OR:SH	MC	F	150-2	2.5	BK,1870:LTP	2	900	4.35	4.35	0.00483333	1	0	0	0	0	0	0	0	0		47.676	0.0529733	9	5	Paired	2
LP,W:SH	MC	F	150-2	2.5	W/BLK, 1829: OR	2	900	0	0	0	0	0	0	0	0	0	0	0	0		0	0	0	0	Paired	7
LP,Y:SH	Control	F	150-2	4	W/BK,1873:DGN	2	900	0	0	0	0	0	0	0	0	0	0	0	0		4.404	0.00489333	1	0	Paired	4
N/R,OR:LB	AVT	F	54-8	3	W/BK,1834:DGN	2	900	0	0	0	0	0	0	0	0	0	0	0	0		8.781	0.00975667	1	0	Paired	4
N/R,W:GY	AVT	F	87-8	2	N/R, 1814: LB	2	900	0	0	0	0	21.424	21.424	0.0238044	1	0	0	0	0		8.664	0.00962667	1	0	Paired	2
N/R,W:LB	MC	F	54-8	2	W/PU,1830:Y	2	900	12.4	12.4	0.0137778	1	0	0	0	0	0	0	0	0		202.201	0.224668	6	0	Paired	2
N/R,W:SH	AVT	F	150-8	2	W/PU,1866:R	2	900	403.456	403.456	0.448284	3	0	0	0	0	0	0	0	0		535.478	0.594976	8	4	Paired	2
N/R,Y:DGN	Control	F	34-8	3.5	GRY 1770: DGN	2	900	0	0	0	0	0	0	0	0	0	0	0	0		0	0	0	3	Paired	7
PU/LGN,BK:DGN	Control	F	34-4	1	W, 1809: DGN	2	900	0	0	0	0	0	0	0	0	0	0	0	0		9.417	0.0104633	1	0	Unpaired	7
PU/LGN,BK:GY	Control	F	87-4	1	O/Y,1864:R	2	900	0	0	0	0	0	0	0	0	0	0	0	0		5.401	0.00600111	1	2	Paired	7
PU/LGN,OR:W	AVT	F	79-4	3	PU/W,1868:LTP	2	900	0	0	0	0	0	0	0	0	0	0	0	0		102.455	0.113839	3	0	Paired	7
PU/LGN,W:GY	AVT	F	87-4	2	PU/W, 1835: GRY	2	900	0	0	0	0	0	0	0	0	0	0	0	0		23.695	0.0263278	1	5	Paired	6
R/Y,GY:LB	Control	F	54-5	5	1807:R	2	900	0	0	0	0	0	0	0	0	0	0	0	0		1.907	0.00211889	1	1	Paired	3
R/Y,W:LB	AVT	F	54-5	2	BK/W, 1811: DGN	2	900	15.127	15.127	0.0168078	2	0	0	0	0	0	0	0	0		51.754	0.0575044	3	1	Paired	2
R/Y,Y:LB	MC	F	54-5	4	O/Y, 1768: LP	2	900	0	0	0	0	0	0	0	0	0	0	0	0		0	0	0	0	Paired	6
Y/LGN,BK:DGN	Control	F	34-6	1	LG/PU:1867	2	900	0	0	0	0	0	0	0	0	0	0	0	0		209.815	0.233128	8	4	Paired	4
Y/LGN,BK:GY	AVT	F	87-6	1	N, 1769: LP	2	900	0	0	0	0	0	0	0	0	0	0	0	0		0	0	0	0	Paired	3
Y/LGN,BK:OR/Y	AVT	F	48-6	1.5	W/BK,1874:W	2	900	0	0	0	0	0	0	0	0	0	0	0	0		259.72	0.288578	26	1	Unpaired	7
Y/LGN,GY:GY	Control	F	87-6	4.5	R/N,1923:W	2	900	0	0	0	0	0	0	0	0	0	0	0	0		0	0	0	0	Paired	7
Y/LGN,LB:GY	Control	F	87-6	6	N/R,1865:R	2	900	0	0	0	0	0	0	0	0	4.506	4.506	0.00500667	1		41.545	0.0461611	23	2	Paired	2
Y/LGN,OR:OR/Y	Control	F	48-6	3	W, 1878: W	2	900	0	0	0	0	0	0	0	0	0	0	0	0		72.243	0.08027	2	1	Paired	6
Y/LGN,W:OR/Y	MC	F	48-6	1.5	OR, 1833: GRY	2	900	25.129	25.129	0.0279211	5	0	0	0	0	0	0	0	0		183.149	0.203499	6	1	Paired	2
Y/OR,BK:DGN	Control	F	34-3	1	OR,1931:W	2	900	0	0	0	0	0	0	0	0	0	0	0	0		104.002	0.115558	10	0	Paired	4
Y/OR,W:DGN	MC	F	34-3	2	LB,1839:W	2	900	9.163	9.163	0.0101811	3	1.07	1.07	0.00118889	1	0	0	0	0		7.641	0.00849	1	1	Paired	2
BK/W,OR:LB	MC	M	54-1	3	GRY, 1827: Y	2	900	0	0	0	0	1.115	1.115	0.00123889	1	0	0	0	0		134.434	0.149371	4	0	Paired	2
BK/W,OR:OR/Y	MC	M	48-1	3	LGN/PU,1817:LTB	2	900	0	0	0	0	0	0	0	0	0	0	0	0		398.576	0.442862	4	2	Unpaired	7
BK/W,W:LB	MC	M	54-1	2	PU/LGN,1819:R	2	900	0	0	0	0	0	0	0	0	0	0	0	0		132.325	0.147028	17	1	Paired	3
LP,BK:SH	AVT	M	150-2	1	BK/W,1843:R	2	900	0	0	0	0	0	0	0	0	0	0	0	0		0	0	0	0	Paired	3
LP,BK:W	Control	M	79-2	1	R/N, 1821: GY	2	900	6.436	6.436	0.00715111	1	0	0	0	0	0	0	0	0		0	0	0	0	Paired	2
LP,OR:OR/Y	MC	M	48-2	2	PU/LGN, 1820:GY	2	900	529.695	529.695	0.58855	3	0	0	0	0	0	0	0	0		0	0	0	0	Paired	2
LP,OR:W	AVT	M	79-2	3	LTB:1661	2	900	0	0	0	0	0	0	0	0	0.569	0.569	0.000632222	1		65.821	0.0731344	4	1	Paired	2
LP,W:W	MC	M	79-2	2	W/PU,1815:OR	2	900	43.569	43.569	0.04841	2	0	0	0	0	20.983	20.983	0.0233144	1		5.779	0.00642111	2	5	Paired	2
N/R,BK:DGN	AVT	M	34-8	1.5	R,PU/W:1845	2	900	0	0	0	0	0	0	0	0	0	0	0	0		699.485	0.777206	5	1	Paired	7
N/R,BK:GY	Control	M	87-8	1	LTP(8),MDB:1748	2	900	0	0	0	0	0	0	0	0	0	0	0	0		59.002	0.0655578	4	4	Paired	4
N/R,BK:LB	Control	M	54-8	1	DGN,1839:DGN	2	900	0	0	0	0	0	0	0	0	0	0	0	0		7.238	0.00804222	1	3	Unpaired	7
N/R,GY:DGN	MC	M	34-8	5	O/Y,R:1749	2	900	0	0	0	0	0	0	0	0	0	0	0	0		23.626	0.0262511	5	11	Paired	6
N/R,OR:DGN	AVT	M	34-8	3.5	DGN, 1790: DGN	2	900	0	0	0	0	0	0	0	0	0	0	0	0		110.402	0.122669	4	0	Paired	4
N/R,OR:GY	AVT	M	87-8	3	Y,V:1670	2	900	3.036	3.036	0.00337333	1	0	0	0	0	0	0	0	0		0	0	0	0	Paired	2
N/R,OR:SH	AVT	M	150-8	3	Y/LTG,PU:1754	2	900	0	0	0	0	0	0	0	0	0	0	0	0		43.346	0.0481622	5	10	Paired	4
N/R,Y:LB	AVT	M	54-8	4	SH, 1824: LB	2	900	81.374	81.374	0.0904156	3	13.813	13.813	0.0153478	1	0	0	0	0		209.314	0.232571	3	1	Paired	2
N/R,Y:SH	Control	M	150-8	4	MDB,MDB:1750	2	900	20.82	20.82	0.0231333	3	8.578	8.578	0.00953111	4	10.877	10.877	0.0120856	2		107.965	0.119961	5	6	Paired	2
PU/LGN,BK:W	Control	M	79-4	1	W/PU, 1767: DGN	2	900	0	0	0	0	0	0	0	0	0	0	0	0		100.205	0.111339	4	2	Unpaired	7
PU/LGN,GY:W	AVT	M	79-4	4.5	R/N, 1784: OR	2	900	0	0	0	0	0	0	0	0	0	0	0	0		0	0	0	1	Paired	7
PU/LGN,OR:DGN	AVT	M	34-4	3	W/PU, 1773: W	2	900	0	0	0	0	0	0	0	0	0	0	0	0		19.938	0.0221533	4	0	Paired	3
PU/LGN,OR:GY	MC	M	87-4	3	W/BK, 1825: BK	2	900	0	0	0	0	0	0	0	0	0	0	0	0		126.506	0.140562	10	2	Paired	3
PU/LGN,W:DGN	Control	M	34-4	2	1755:PU/DKG,Y	2	900	0	0	0	0	0	0	0	0	0	0	0	0		0	0	0	1	Paired	3
PU/LGN,W:W	MC	M	79-4	2	1786: BK/W, W	2	900	0	0	0	0	0	0	0	0	0	0	0	0		106.054	0.117838	2	3	Paired	7
PU/LGN,Y:DGN	MC	M	34-4	4	Y,R:GY,1756	2	900	30.831	30.831	0.0342567	1	0	0	0	0	0	0	0	0		56.087	0.0623189	7	1	Paired	2
PU/LGN,Y:GY	AVT	M	87-4	4	Y/LTG,Y:SH,1753	2	900	0	0	0	0	0	0	0	0	0	0	0	0		148.576	0.165084	14	4	Paired	7
PU/LGN,Y:W	Control	M	79-4	4.5	MDB,PU/LTG:1679	2	900	15.076	15.076	0.0167511	2	4.026	4.026	0.00447333	1	3.603	3.603	0.00400333	1		202.023	0.22447	1	1	Paired	2
R/Y,BK:LB	MC	M	54-5	1	1774: YLW, W	2	900	0	0	0	0	0	0	0	0	0	0	0	0		358.18	0.397978	4	2	Paired	4
Y/LGN,OR:GY	Control	M	87-6	2		2	900
Y/LGN,Y:GY	AVT	M	87-6	4.5	LGN/PU, 1771: DGN	2	900	188.378	188.378	0.209309	3	0	0	0	0	91.618	91.618	0.101798	11		19.167	0.0212967	3	1	Paired	2
Y/LGN,Y:OR/Y	MC	M	48-6	4	R,BK:1846	2	900	53.583	53.583	0.0595367	2	0	0	0	0	0	0	0	0		66.887	0.0743189	5	0	Paired	2
BK/W,BK:LB	MC	F	54-1	1	OR/Y,1928:W	3	900	0	0	0	0	0	0	0	0	0	0	0	0		69.627	0.0773633	5	0
BK/W,BK:OR/Y	AVT	F	48-1	1	1872:SH	3	900	0	0	0	0	0	0	0	0	0	0	0	0		191.965	0.213294	10	0
BK/W,W:OR/Y	MC	F	48-1	2	Y/OR,1832:Y	3	900	0	0	0	0	0	0	0	0	0	0	0	0		5.715	0.00635	1	0
BK/W,Y:LB	Control	F	54-1	4		3	900
BK/W,Y:OR/Y	MC	F	48-1	4	SH,1804:BK	3	900	192.36	192.36	0.213733	5	20.436	20.436	0.0227067	1	0	0	0	0		25.022	0.0278022	5	0
LP,OR:SH	MC	F	150-2	2.5	BK,1870:LTP	3	900	2.666	2.666	0.00296222	1	0	0	0	0	0	0	0	0		209.735	0.233039	3	1
LP,W:SH	MC	F	150-2	2.5	W/BLK, 1829: OR	3	900	0	0	0	0	0	0	0	0	0	0	0	0		210.976	0.234418	1	1
LP,Y:SH	Control	F	150-2	4	W/BK,1873:DGN	3	900	0	0	0	0	0	0	0	0	0	0	0	0		58.572	0.06508	6	0
N/R,OR:LB	AVT	F	54-8	3	W/BK,1834:DGN	3	900	0	0	0	0	0	0	0	0	0	0	0	0		22.948	0.0254978	4	1
N/R,W:GY	AVT	F	87-8	2	N/R, 1814: LB	3	900	0	0	0	0	0	0	0	0	0	0	0	0		10.94	0.0121556	2	0
N/R,W:LB	MC	F	54-8	2	W/PU,1830:Y	3	900	390.178	390.178	0.433531	4	44.412	44.412	0.0493467	1	32.198	32.198	0.0357756	1		151.738	0.168598	5	0
N/R,W:SH	AVT	F	150-8	2	W/PU,1866:R	3	900	131.476	131.476	0.146084	3	0	0	0	0	0	0	0	0		129.147	0.143497	3	1
N/R,Y:DGN	Control	F	34-8	3.5	GRY 1770: DGN	3	900	0	0	0	0	0	0	0	0	0	0	0	0		180.484	0.200538	18	0
PU/LGN,BK:DGN	Control	F	34-4	1	W, 1809: DGN	3	900	0	0	0	0	0	0	0	0	0	0	0	0		86.864	0.0965156	6	2
PU/LGN,BK:GY	Control	F	87-4	1	O/Y,1864:R	3	900	0	0	0	0	0	0	0	0	0	0	0	0		0	0	0	1
PU/LGN,OR:W	AVT	F	79-4	3	PU/W,1868:LTP	3	900	0	0	0	0	0	0	0	0	0	0	0	0		233.437	0.259374	2	0
PU/LGN,W:GY	AVT	F	87-4	2	PU/W, 1835: GRY	3	900	0	0	0	0	0	0	0	0	0	0	0	0		88.003	0.0977811	6	3
R/Y,GY:LB	Control	F	54-5	5	1807:R	3	900	0	0	0	0	0.684	0.684	0.00076	1	0	0	0	0		138.178	0.153531	3	0
R/Y,W:LB	AVT	F	54-5	2	BK/W, 1811: DGN	3	900	108.288	108.288	0.12032	10	6.139	6.139	0.00682111	2	0	0	0	0		49.184	0.0546489	3	1
R/Y,Y:LB	MC	F	54-5	4	O/Y, 1768: LP	3	900	0	0	0	0	0	0	0	0	0	0	0	0		0	0	0	5
Y/LGN,BK:DGN	Control	F	34-6	1	LG/PU:1867	3	900	0	0	0	0	0	0	0	0	0	0	0	0		226.085	0.251206	11	11
Y/LGN,BK:GY	AVT	F	87-6	1	N, 1769: LP	3	900	44.525	44.525	0.0494722	3	0	0	0	0	0	0	0	0		0	0	0	0
Y/LGN,BK:OR/Y	AVT	F	48-6	1.5	W/BK,1874:W	3	900	0	0	0	0	0	0	0	0	0	0	0	0		45.184	0.0502044	7	1
Y/LGN,GY:GY	Control	F	87-6	4.5	R/N,1923:W	3	900	0	0	0	0	0	0	0	0	0	0	0	0		69.035	0.0767056	6	4
Y/LGN,LB:GY	Control	F	87-6	6	N/R,1865:R	3	900	0	0	0	0	0	0	0	0	0	0	0	0		0	0	0	0
Y/LGN,OR:OR/Y	Control	F	48-6	3	W, 1878: W	3	900	0	0	0	0	0	0	0	0	0	0	0	0		176.833	0.196481	23	2
Y/LGN,W:OR/Y	MC	F	48-6	1.5	OR, 1833: GRY	3	900	0	0	0	0	0	0	0	0	0	0	0	0		123.741	0.13749	12	1
Y/OR,BK:DGN	Control	F	34-3	1	OR,1931:W	3	900	0	0	0	0	0	0	0	0	0	0	0	0		48.776	0.0541956	12	0
Y/OR,W:DGN	MC	F	34-3	2	LB,1839:W	3	900	0	0	0	0	0	0	0	0	0	0	0	0		14.491	0.0161011	4	1
BK/W,OR:LB	MC	M	54-1	3	GRY, 1827: Y	3	900	12.713	12.713	0.0141256	3	2.202	2.202	0.00244667	1	0	0	0	0		89.727	0.0996967	3	3
BK/W,OR:OR/Y	MC	M	48-1	3	LGN/PU,1817:LTB	3	900	0	0	0	0	0	0	0	0	0	0	0	0		3.517	0.00390778	1	2
BK/W,W:LB	MC	M	54-1	2	PU/LGN,1819:R	3	900	0.8	0.8	0.000888889	1	0	0	0	0	4.1	4.1	0.00455556	1		29.821	0.0331344	8	2
LP,BK:SH	AVT	M	150-2	1	BK/W,1843:R	3	900	6.935	6.935	0.00770556	1	0	0	0	0	0	0	0	0		0	0	0	0
LP,BK:W	Control	M	79-2	1	R/N, 1821: GY	3	900	0	0	0	0	0	0	0	0	0	0	0	0		107.311	0.119234	9	0
LP,OR:OR/Y	MC	M	48-2	2	PU/LGN, 1820:GY	3	900	91.759	91.759	0.101954	5	39.46	39.46	0.0438444	2	0	0	0	0		116.133	0.129037	2	0
LP,OR:W	AVT	M	79-2	3	LTB:1661	3	900	0	0	0	0	0	0	0	0	0	0	0	0		19.151	0.0212789	2	0
LP,W:W	MC	M	79-2	2	W/PU,1815:OR	3	900	0	0	0	0	32.992	32.992	0.0366578	6	6.07	6.07	0.00674444	1		123.533	0.137259	7	0
N/R,BK:DGN	AVT	M	34-8	1.5	R,PU/W:1845	3	900	0	0	0	0	0	0	0	0	0	0	0	0		13.912	0.0154578	4	2
N/R,BK:GY	Control	M	87-8	1	LTP(8),MDB:1748	3	900	0	0	0	0	0	0	0	0	0	0	0	0		29.132	0.0323689	3	1
N/R,BK:LB	Control	M	54-8	1	DGN,1839:DGN	3	900	0	0	0	0	0	0	0	0	0	0	0	0		425.457	0.47273	3	1
N/R,GY:DGN	MC	M	34-8	5	O/Y,R:1749	3	900	0	0	0	0	0	0	0	0	0	0	0	0		100.725	0.111917	6	1
N/R,OR:DGN	AVT	M	34-8	3.5	DGN, 1790: DGN	3	900	0	0	0	0	0	0	0	0	0	0	0	0		28.235	0.0313722	4	1
N/R,OR:GY	AVT	M	87-8	3	Y,V:1670	3	900	3.035	3.035	0.00337222	1	6.341	6.341	0.00704556	2	0	0	0	0		133.483	0.148314	6	1
N/R,OR:SH	AVT	M	150-8	3	Y/LTG,PU:1754	3	900	0	0	0	0	0	0	0	0	0	0	0	0		1.53	0.0017	1	5
N/R,Y:LB	AVT	M	54-8	4	SH, 1824: LB	3	900	140.087	140.087	0.155652	1	0	0	0	0	140.087	140.087	0.155652	1		232.199	0.257999	3	1
N/R,Y:SH	Control	M	150-8	4	MDB,MDB:1750	3	900	35.71	35.71	0.0396778	1	0	0	0	0	0	0	0	0		11.945	0.0132722	2	11
PU/LGN,BK:W	Control	M	79-4	1	W/PU, 1767: DGN	3	900	0	0	0	0	0	0	0	0	0	0	0	0		197.227	0.219141	5	1
PU/LGN,GY:W	AVT	M	79-4	4.5	R/N, 1784: OR	3	900	0	0	0	0	0	0	0	0	0	0	0	0		48.657	0.0540633	2	1
PU/LGN,OR:DGN	AVT	M	34-4	3	W/PU, 1773: W	3	900	685.045	685.045	0.761161	1	0	0	0	0	0	0	0	0		0	0	0	0
PU/LGN,OR:GY	MC	M	87-4	3	W/BK, 1825: BK	3	900	754.96	754.96	0.838844	5	42.965	42.965	0.0477389	4	0	0	0	0		0	0	0	1
PU/LGN,W:DGN	Control	M	34-4	2	1755:PU/DKG,Y	3	900	656.443	656.443	0.729381	1	0	0	0	0	0	0	0	0		116.31	0.129233	3	1
PU/LGN,W:W	MC	M	79-4	2	1786: BK/W, W	3	900	0	0	0	0	0	0	0	0	0	0	0	0		66.017	0.0733522	3	3
PU/LGN,Y:DGN	MC	M	34-4	4	Y,R:GY,1756	3	900	261.635	261.635	0.290706	3	0	0	0	0	0	0	0	0		0	0	0	0
PU/LGN,Y:GY	AVT	M	87-4	4	Y/LTG,Y:SH,1753	3	900	0	0	0	0	0	0	0	0	0	0	0	0		231.432	0.257147	18	3
PU/LGN,Y:W	Control	M	79-4	4.5	MDB,PU/LTG:1679	3	900	15.203	15.203	0.0168922	3	11.81	11.81	0.0131222	2	0	0	0	0		0	0	0	0
R/Y,BK:LB	MC	M	54-5	1	1774: YLW, W	3	900	0	0	0	0	0	0	0	0	0	0	0	0		561.389	0.623766	13	3
Y/LGN,OR:GY	Control	M	87-6	2		3	900
Y/LGN,Y:GY	AVT	M	87-6	4.5	LGN/PU, 1771: DGN	3	900	0	0	0	0	0	0	0	0	0	0	0	0		0	0	0	1
Y/LGN,Y:OR/Y	MC	M	48-6	4	R,BK:1846	3	900	10.443	10.443	0.0116033	2	0	0	0	0	0	0	0	0		82.582	0.0917578	5	0
BK/W,BK:LB	MC	F	54-1	1	OR/Y,1928:W	4	900	436.039	436.039	0.484488	2	6.94	6.94	0.00771111	1	14.848	14.848	0.0164978	1		0	0	0	0
BK/W,BK:OR/Y	AVT	F	48-1	1	1872:SH	4	900	0	0	0	0	0	0	0	0	0	0	0	0		178.954	0.198838	6	0
BK/W,W:OR/Y	MC	F	48-1	2	Y/OR,1832:Y	4	900	0	0	0	0	0	0	0	0	0	0	0	0		6.179	0.00686556	1	0
BK/W,Y:LB	Control	F	54-1	4		4	900
BK/W,Y:OR/Y	MC	F	48-1	4	SH,1804:BK	4	900	21.415	21.415	0.0237944	1	0	0	0	0	0	0	0	0		154.074	0.171193	5	1
LP,OR:SH	MC	F	150-2	2.5	BK,1870:LTP	4	900	494.427	494.427	0.549363	2	0	0	0	0	0	0	0	0		0	0	0	0
LP,W:SH	MC	F	150-2	2.5	W/BLK, 1829: OR	4	900	0	0	0	0	0	0	0	0	0	0	0	0		198.465	0.220517	1	0
LP,Y:SH	Control	F	150-2	4	W/BK,1873:DGN	4	900	79.081	79.081	0.0878678	3	10.31	10.31	0.0114556	1	5.4	5.4	0.006	1		112.415	0.124906	3	0
N/R,OR:LB	AVT	F	54-8	3	W/BK,1834:DGN	4	900	214.109	214.109	0.237899	9	0	0	0	0	54.539	54.539	0.0605989	8		0	0	0	0
N/R,W:GY	AVT	F	87-8	2	N/R, 1814: LB	4	900	0	0	0	0	0	0	0	0	0	0	0	0		53.256	0.0591733	8	0
N/R,W:LB	MC	F	54-8	2	W/PU,1830:Y	4	900	0	0	0	0	0	0	0	0	0	0	0	0		45.375	0.0504167	3	1
N/R,W:SH	AVT	F	150-8	2	W/PU,1866:R	4	900	679.213	679.213	0.754681	1	0	0	0	0	0	0	0	0		0	0	0	0
N/R,Y:DGN	Control	F	34-8	3.5	GRY 1770: DGN	4	900	0	0	0	0	0	0	0	0	0	0	0	0		72.636	0.0807067	72.636	0
PU/LGN,BK:DGN	Control	F	34-4	1	W, 1809: DGN	4	900
PU/LGN,BK:GY	Control	F	87-4	1	O/Y,1864:R	4	900	0	0	0	0	0	0	0	0	0	0	0	0		149.862	0.166513	5	1
PU/LGN,OR:W	AVT	F	79-4	3	PU/W,1868:LTP	4	900	0	0	0	0	0	0	0	0	0	0	0	0		165.857	0.184286	7	5
PU/LGN,W:GY	AVT	F	87-4	2	PU/W, 1835: GRY	4	900	0	0	0	0	0	0	0	0	0	0	0	0		2.758	0.00306444	1	1
R/Y,GY:LB	Control	F	54-5	5	1807:R	4	900	4.235	4.235	0.00470556	2	2.71	2.71	0.00301111	1	2.769	2.769	0.00307667	2		0	0	0	0
R/Y,W:LB	AVT	F	54-5	2	BK/W, 1811: DGN	4	900	66.901	66.901	0.0743344	6	0	0	0	0	0	0	0	0		75.097	0.0834411	4	1
R/Y,Y:LB	MC	F	54-5	4	O/Y, 1768: LP	4	900	0	0	0	0	0	0	0	0	0	0	0	0		0	0	0	3
Y/LGN,BK:DGN	Control	F	34-6	1	LG/PU:1867	4	900	0	0	0	0	25.341	25.341	0.0281567	3	0	0	0	0		161.964	0.17996	2	2
Y/LGN,BK:GY	AVT	F	87-6	1	N, 1769: LP	4	900	0	0	0	0	0	0	0	0	0	0	0	0		110.608	0.122898	5	0
Y/LGN,BK:OR/Y	AVT	F	48-6	1.5	W/BK,1874:W	4	900	0	0	0	0	0	0	0	0	0	0	0	0		12.378	0.0137533	2	0
Y/LGN,GY:GY	Control	F	87-6	4.5	R/N,1923:W	4	900	0	0	0	0	0	0	0	0	0	0	0	0		153.668	0.170742	19	3
Y/LGN,LB:GY	Control	F	87-6	6	N/R,1865:R	4	900	0	0	0	0	0	0	0	0	0	0	0	0		216.29	0.240322	21	1
Y/LGN,OR:OR/Y	Control	F	48-6	3	W, 1878: W	4	900	0	0	0	0	0	0	0	0	0	0	0	0		76.336	0.0848178	11	0
Y/LGN,W:OR/Y	MC	F	48-6	1.5	OR, 1833: GRY	4	900	900.401	900.401	1.00045	1	0	0	0	0	0	0	0	0		0	0	0	0
Y/OR,BK:DGN	Control	F	34-3	1	OR,1931:W	4	900	648.115	648.115	0.720128	1	0	0	0	0	0	0	0	0		3.328	0.00369778	1	0
Y/OR,W:DGN	MC	F	34-3	2	LB,1839:W	4	900	0	0	0	0	0	0	0	0	0	0	0	0		89.634	0.0995933	20	0
BK/W,OR:LB	MC	M	54-1	3	GRY, 1827: Y	4	900
BK/W,OR:OR/Y	MC	M	48-1	3	LGN/PU,1817:LTB	4	900	0	0	0	0	0	0	0	0	0	0	0	0		459.58	0.510644	1	0
BK/W,W:LB	MC	M	54-1	2	PU/LGN,1819:R	4	900	14.481	14.481	0.01609	3	30.675	30.675	0.0340833	1	0	0	0	0		39.02	0.0433556	12	0
LP,BK:SH	AVT	M	150-2	1	BK/W,1843:R	4	900	10.837	10.837	0.0120411	2	8.435	8.435	0.00937222	2	0	0	0	0		0	0	0	0
LP,BK:W	Control	M	79-2	1	R/N, 1821: GY	4	900	395.662	395.662	0.439624	3	0	0	0	0	33.945	33.945	0.0377167	1		0	0	0	0
LP,OR:OR/Y	MC	M	48-2	2	PU/LGN, 1820:GY	4	900	217.956	217.956	0.242173	4	16.011	16.011	0.01779	2	0	0	0	0		131.63	0.146256	2	1
LP,OR:W	AVT	M	79-2	3	LTB:1661	4	900	0	0	0	0	0	0	0	0	0	0	0	0		1.094	0.00121556	1	0
LP,W:W	MC	M	79-2	2	W/PU,1815:OR	4	900	0	0	0	0	10.527	10.527	0.0116967	2	4.536	4.536	0.00504	1		214.106	0.237896	3	4
N/R,BK:DGN	AVT	M	34-8	1.5	R,PU/W:1845	4	900	0	0	0	0	0	0	0	0	0	0	0	0		90.529	0.100588	13	2
N/R,BK:GY	Control	M	87-8	1	LTP(8),MDB:1748	4	900	0	0	0	0	2.97	2.97	0.0033	1	0	0	0	0		111.306	0.123673	19	4
N/R,BK:LB	Control	M	54-8	1	DGN,1839:DGN	4	900	0	0	0	0	0	0	0	0	0	0	0	0		149.355	0.16595	18	3
N/R,GY:DGN	MC	M	34-8	5	O/Y,R:1749	4	900	0	0	0	0	0	0	0	0	0	0	0	0		11.176	0.0124178	3	2
N/R,OR:DGN	AVT	M	34-8	3.5	DGN, 1790: DGN	4	900	117.443	117.443	0.130492	5	0	0	0	0	0	0	0	0		154.766	0.171962	4	2
N/R,OR:GY	AVT	M	87-8	3	Y,V:1670	4	900	0	0	0	0	0	0	0	0	0	0	0	0		154.383	0.171537	9	1
N/R,OR:SH	AVT	M	150-8	3	Y/LTG,PU:1754	4	900	174.72	174.72	0.194133	2	0	0	0	0	0	0	0	0		107.132	0.119036	4	1
N/R,Y:LB	AVT	M	54-8	4	SH, 1824: LB	4	900	0	0	0	0	33.855	33.855	0.0376167	1	0	0	0	0		137.791	0.153101	2	2
N/R,Y:SH	Control	M	150-8	4	MDB,MDB:1750	4	900	0	0	0	0	0	0	0	0	0	0	0	0		323.373	0.359303	5	5
PU/LGN,BK:W	Control	M	79-4	1	W/PU, 1767: DGN	4	900	0	0	0	0	0	0	0	0	0	0	0	0		237.106	0.263451	3	0
PU/LGN,GY:W	AVT	M	79-4	4.5	R/N, 1784: OR	4	900	0	0	0	0	0	0	0	0	0	0	0	0		54.701	0.0607789	5	1
PU/LGN,OR:DGN	AVT	M	34-4	3	W/PU, 1773: W	4	900	0	0	0	0	0	0	0	0	0	0	0	0		12.481	0.0138678	2	0
PU/LGN,OR:GY	MC	M	87-4	3	W/BK, 1825: BK	4	900
PU/LGN,W:DGN	Control	M	34-4	2	1755:PU/DKG,Y	4	900	0	0	0	0	0	0	0	0	0	0	0	0		0	0	0	5
PU/LGN,W:W	MC	M	79-4	2	1786: BK/W, W	4	900	0	0	0	0	0	0	0	0	0	0	0	0		123.472	0.137191	9	4
PU/LGN,Y:DGN	MC	M	34-4	4	Y,R:GY,1756	4	900	0	0	0	0	0	0	0	0	0	0	0	0		0	0	0	1
PU/LGN,Y:GY	AVT	M	87-4	4	Y/LTG,Y:SH,1753	4	900	0	0	0	0	0	0	0	0	0	0	0	0		475.037	0.527819	34	0
PU/LGN,Y:W	Control	M	79-4	4.5	MDB,PU/LTG:1679	4	900	77.09	77.09	0.0856556	5	47.146	47.146	0.0523844	1	0	0	0	0		238.815	0.26535	9	0
R/Y,BK:LB	MC	M	54-5	1	1774: YLW, W	4	900	76.441	76.441	0.0849344	1	0	0	0	0	0	0	0	0		0	0	0	0
Y/LGN,OR:GY	Control	M	87-6	2		4	900
Y/LGN,Y:GY	AVT	M	87-6	4.5	LGN/PU, 1771: DGN	4	900	0	0	0	0	0	0	0	0	0	0	0	0		5.906	0.00656222	2	1
Y/LGN,Y:OR/Y	MC	M	48-6	4	R,BK:1846	4	900	11.271	11.271	0.0125233	2	0	0	0	0	0	0	0	0		28.063	0.0311811	2	0
BK/W,BK:LB	MC	F	54-1	1	OR/Y,1928:W	6	900	210.017	126.01	0.233352	4	0	0	0	0	0	0	0	0		167.315	0.185906	2	0
BK/W,BK:OR/Y	AVT	F	48-1	1	1872:SH	6	900	0	0	0	0	0	0	0	0	0	0	0	0		88.896	0.0987733	2	0
BK/W,W:OR/Y	MC	F	48-1	2	Y/OR,1832:Y	6	900	0	0	0	0	5.368	5.368	0.00596444	1	0	0	0	0		272.538	0.30282	13	0
BK/W,Y:LB	Control	F	54-1	4		6	900
BK/W,Y:OR/Y	MC	F	48-1	4	SH,1804:BK	6	900	0	0	0	0	0	0	0	0	0	0	0	0		14.781	0.0164233	1	1
LP,OR:SH	MC	F	150-2	2.5	BK,1870:LTP	6	900	0	0	0	0	0	0	0	0	0	0	0	0		155.423	0.172692	2	0
LP,W:SH	MC	F	150-2	2.5	W/BLK, 1829: OR	6	900	0	0	0	0	0	0	0	0	0	0	0	0		0	0	0	0
LP,Y:SH	Control	F	150-2	4	W/BK,1873:DGN	6	900	93.38	56.028	0.103756	1	0	0	0	0	0	0	0	0		0	0	0	0
N/R,OR:LB	AVT	F	54-8	3	W/BK,1834:DGN	6	900	0	0	0	0	0	0	0	0	0	0	0	0		303.494	0.337216	3	2
N/R,W:GY	AVT	F	87-8	2	N/R, 1814: LB	6	900	69.475	41.685	0.0771944	1	0	0	0	0	0	0	0	0		0	0	0	0
N/R,W:LB	MC	F	54-8	2	W/PU,1830:Y	6	900	17.448	10.4688	0.0193867	1	111.063	111.063	0.123403	2	0	0	0	0		585.282	0.650313	3	2
N/R,W:SH	AVT	F	150-8	2	W/PU,1866:R	6	900	0	0	0	0	0	0	0	0	0	0	0	0		110.419	0.122688	2	1
N/R,Y:DGN	Control	F	34-8	3.5	GRY 1770: DGN	6	900	0	0	0	0	0	0	0	0	0	0	0	0		42.983	0.0477589	9	0
PU/LGN,BK:DGN	Control	F	34-4	1	W, 1809: DGN	6	900	0	0	0	0	0	0	0	0	0	0	0	0		627.069	0.696743	2	0
PU/LGN,BK:GY	Control	F	87-4	1	O/Y,1864:R	6	900	0	0	0	0	0	0	0	0	0	0	0	0		77.58	0.0862	1	2
PU/LGN,OR:W	AVT	F	79-4	3	PU/W,1868:LTP	6	900	0	0	0	0	0	0	0	0	0	0	0	0		258.217	0.286908	1	0
PU/LGN,W:GY	AVT	F	87-4	2	PU/W, 1835: GRY	6	900	80.29	48.174	0.0892111	2	0	0	0	0	0	0	0	0		62.67	0.0696333	4	2
R/Y,GY:LB	Control	F	54-5	5	1807:R	6	900	164.158	98.4948	0.182398	2	27.863	27.863	0.0309589	2	24.225	24.225	0.0269167	1		0	0	0	0
R/Y,W:LB	AVT	F	54-5	2	BK/W, 1811: DGN	6	900	741.28	444.768	0.823644	2	0	0	0	0	0	0	0	0		766.458	0.85162	4	0
R/Y,Y:LB	MC	F	54-5	4	O/Y, 1768: LP	6	900	8.428	5.0568	0.00936444	1	0	0	0	0	0	0	0	0		146.071	0.162301	6	6
Y/LGN,BK:DGN	Control	F	34-6	1	LG/PU:1867	6	900	56.224	33.7344	0.0624711	2	15.665	15.665	0.0174056	3	0	0	0	0		199.336	0.221484	10	3
Y/LGN,BK:GY	AVT	F	87-6	1	N, 1769: LP	6	900	3.103	1.8618	0.00344778	1	7.765	7.765	0.00862778	1	0	0	0	0		39.501	0.04389	2	0
Y/LGN,BK:OR/Y	AVT	F	48-6	1.5	W/BK,1874:W	6	900	0	0	0	0	0	0	0	0	0	0	0	0		342.068	0.380076	16	2
Y/LGN,GY:GY	Control	F	87-6	4.5	R/N,1923:W	6	900	0	0	0	0	0	0	0	0	0	0	0	0		72.571	0.0806344	4	2
Y/LGN,LB:GY	Control	F	87-6	6	N/R,1865:R	6	900	0	0	0	0	0	0	0	0	0	0	0	0		148.236	0.164707	8	0
Y/LGN,OR:OR/Y	Control	F	48-6	3	W, 1878: W	6	900	0	0	0	0	23.313	23.313	0.0259033	1	0	0	0	0		7.799	0.00866556	2	0
Y/LGN,W:OR/Y	MC	F	48-6	1.5	OR, 1833: GRY	6	900	0	0	0	0	0	0	0	0	0	0	0	0		459.299	0.510332	2	2
Y/OR,BK:DGN	Control	F	34-3	1	OR,1931:W	6	900	0	0	0	0	0	0	0	0	0	0	0	0		238.608	0.26512	26	3
Y/OR,W:DGN	MC	F	34-3	2	LB,1839:W	6	900	884.661	530.797	0.982957	2	11.14	11.14	0.0123778	1	0	0	0	0		0	0	0	0
BK/W,OR:LB	MC	M	54-1	3	GRY, 1827: Y	6	900	68.041	40.8246	0.0756011	2	0	0	0	0	0	0	0	0		328.846	0.365384	6	1
BK/W,OR:OR/Y	MC	M	48-1	3	LGN/PU,1817:LTB	6	900	0	0	0	0	0	0	0	0	0	0	0	0		332.492	0.369436	1	0
BK/W,W:LB	MC	M	54-1	2	PU/LGN,1819:R	6	900
LP,BK:SH	AVT	M	150-2	1	BK/W,1843:R	6	900	551.168	330.701	0.612409	4	73.686	73.686	0.0818733	3	27.712	27.712	0.0307911	1		28.15	0.0312778	1	4
LP,BK:W	Control	M	79-2	1	R/N, 1821: GY	6	900	449.852	269.911	0.499836	1	13.578	13.578	0.0150867	1	100.369	100.369	0.111521	2		0	0	0	0
LP,OR:OR/Y	MC	M	48-2	2	PU/LGN, 1820:GY	6	900	51.814	31.0884	0.0575711	3	0	0	0	0	0	0	0	0		0	0	0	0
LP,OR:W	AVT	M	79-2	3	LTB:1661	6	900	0	0	0	0	0	0	0	0	0	0	0	0		0	0	0	0
LP,W:W	MC	M	79-2	2	W/PU,1815:OR	6	900
N/R,BK:DGN	AVT	M	34-8	1.5	R,PU/W:1845	6	900		0
N/R,BK:GY	Control	M	87-8	1	LTP(8),MDB:1748	6	900	0	0	0	0	0	0	0	0	3.5	3.5	0.00388889	1		84.926	0.0943622	8	1
N/R,BK:LB	Control	M	54-8	1	DGN,1839:DGN	6	900	0	0	0	0	0	0	0	0	0	0	0	0		76.03	0.0844778	6	2
N/R,GY:DGN	MC	M	34-8	5	O/Y,R:1749	6	900	0	0	0	0	4.368	4.368	0.00485333	1	0	0	0	0		22.734	0.02526	5	0
N/R,OR:DGN	AVT	M	34-8	3.5	DGN, 1790: DGN	6	900	171.065	102.639	0.190072	2	0	0	0	0	11.829	11.829	0.0131433	2		0	0	0	2
N/R,OR:GY	AVT	M	87-8	3	Y,V:1670	6	900	0	0	0	0	0	0	0	0	0	0	0	0		224.213	0.249126	18	1
N/R,OR:SH	AVT	M	150-8	3	Y/LTG,PU:1754	6	900	0	0	0	0	0	0	0	0	0	0	0	0		37.594	0.0417711	9	1
N/R,Y:LB	AVT	M	54-8	4	SH, 1824: LB	6	900	32.265	19.359	0.03585	3	0	0	0	0	0	0	0	0		281.046	0.312273	3	1
N/R,Y:SH	Control	M	150-8	4	MDB,MDB:1750	6	900	3.37	2.022	0.00374444	1	0	0	0	0	0	0	0	0		138.815	0.154239	5	4
PU/LGN,BK:W	Control	M	79-4	1	W/PU, 1767: DGN	6	900	0	0	0	0	0	0	0	0	0	0	0	0		364.415	0.404906	10	1
PU/LGN,GY:W	AVT	M	79-4	4.5	R/N, 1784: OR	6	900	0	0	0	0	0	0	0	0	0	0	0	0		68.388	0.0759867	7	1
PU/LGN,OR:DGN	AVT	M	34-4	3	W/PU, 1773: W	6	900	1.879	1.1274	0.00208778	1	0	0	0	0	0	0	0	0		90.625	0.100694	2	5
PU/LGN,OR:GY	MC	M	87-4	3	W/BK, 1825: BK	6	900	0	0	0	0	0	0	0	0	0	0	0	0		47.463	0.0527367	1	0
PU/LGN,W:DGN	Control	M	34-4	2	1755:PU/DKG,Y	6	900	0	0	0	0	0	0	0	0	0	0	0	0		41.089	0.0456544	7	8
PU/LGN,W:W	MC	M	79-4	2	1786: BK/W, W	6	900
PU/LGN,Y:DGN	MC	M	34-4	4	Y,R:GY,1756	6	900	19.727	11.8362	0.0219189	2	0	0	0	0	0	0	0	0		0	0	0	0
PU/LGN,Y:GY	AVT	M	87-4	4	Y/LTG,Y:SH,1753	6	900	0	0	0	0	0	0	0	0	0	0	0	0		167.313	0.185903	5	2
PU/LGN,Y:W	Control	M	79-4	4.5	MDB,PU/LTG:1679	6	900	12.38	7.428	0.0137556	1	0	0	0	0	0	0	0	0		387.863	0.430959	8	1
R/Y,BK:LB	MC	M	54-5	1	1774: YLW, W	6	900	52.494	31.4964	0.0583267	2	9.84	9.84	0.0109333	1	0	0	0	0		119.146	0.132384	10	2
Y/LGN,OR:GY	Control	M	87-6	2		6	900
Y/LGN,Y:GY	AVT	M	87-6	4.5	LGN/PU, 1771: DGN	6	900	0	0	0	0	0	0	0	0	0	0	0	0		0	0	0	0
Y/LGN,Y:OR/Y	MC	M	48-6	4	R,BK:1846	6	900	0	0	0	0	0	0	0	0	0	0	0	0		33.851	0.0376122	3	0
BK/W,BK:LB	MC	F	54-1	1	OR/Y,1928:W	7	1500	0	0	0	0	0	0	0	0	0	0	0	0		272.892	0.181928	2	2
BK/W,BK:OR/Y	AVT	F	48-1	1	1872:SH	7	1500	59.257	59.257	0.0395047	4	70.47	42.282	0.04698	5	0	0	0	0		441.328	0.294219	4	1
BK/W,W:OR/Y	MC	F	48-1	2	Y/OR,1832:Y	7	1500	253.99	253.99	0.169327	1	3.838	2.3028	0.00255867	1	0	0	0	0		0	0	0	0
BK/W,Y:LB	Control	F	54-1	4		7	1500
BK/W,Y:OR/Y	MC	F	48-1	4	SH,1804:BK	7	1500	579.056	579.056	0.386037	3	80.349	48.2094	0.053566	3	12.546	7.5276	0.008364	1		127.758	0.085172	1	2
LP,OR:SH	MC	F	150-2	2.5	BK,1870:LTP	7	1500	775.306	775.306	0.516871	1	0	0	0	0	0	0	0	0		54.86	0.0365733	1	2
LP,W:SH	MC	F	150-2	2.5	W/BLK, 1829: OR	7	1500	1236.9	1236.9	0.824602	1	0	0	0	0	0	0	0	0		0	0	0	0
LP,Y:SH	Control	F	150-2	4	W/BK,1873:DGN	7	1500	0	0	0	1	0	0	0	0	0	0	0	0		0	0	1	0
N/R,OR:LB	AVT	F	54-8	3	W/BK,1834:DGN	7	1500	714.447	714.447	0.476298	4	10.341	6.2046	0.006894	1	36.451	21.8706	0.0243007	1		0	0	0	1
N/R,W:GY	AVT	F	87-8	2	N/R, 1814: LB	7	1500	352.652	352.652	0.235101	1	0	0	0	0	0	0	0	0		430.407	0.286938	3	1
N/R,W:LB	MC	F	54-8	2	W/PU,1830:Y	7	1500	69.802	69.802	0.0465347	1	74.219	44.5314	0.0494793	2	0	0	0	0		244.754	0.163169	1	0
N/R,W:SH	AVT	F	150-8	2	W/PU,1866:R	7	1500	1229.98	1229.98	0.819989	1	0	0	0	0	0	0	0	0		0	0	0	2
N/R,Y:DGN	Control	F	34-8	3.5	GRY 1770: DGN	7	1500	761.056	761.056	0.507371	4	9.376	5.6256	0.00625067	1	0	0	0	0		188.512	0.125675	40	0
PU/LGN,BK:DGN	Control	F	34-4	1	W, 1809: DGN	7	1500	0	0	0	0	0	0	0	0	0	0	0	0		70.191	0.046794	1	1
PU/LGN,BK:GY	Control	F	87-4	1	O/Y,1864:R	7	1500	808.733	808.733	0.539155	7	94.31	56.586	0.0628733	6	0	0	0	0		238.171	0.158781	2	2
PU/LGN,OR:W	AVT	F	79-4	3	PU/W,1868:LTP	7	1500	18.982	18.982	0.0126547	1	0	0	0	0	0	0	0	0		902.029	0.601353	6	2
PU/LGN,W:GY	AVT	F	87-4	2	PU/W, 1835: GRY	7	1500	348.846	348.846	0.232564	4	220.91	132.546	0.147273	4	0	0	0	0		488.024	0.325349	3	0
R/Y,GY:LB	Control	F	54-5	5	1807:R	7	1500	439.992	439.992	0.293328	13	279.984	167.99	0.186656	8	29.597	17.7582	0.0197313	1		415.002	0.276668	1	4
R/Y,W:LB	AVT	F	54-5	2	BK/W, 1811: DGN	7	1500	531.555	531.555	0.35437	6	0	0	0	0	0	0	0	0		882.933	0.588622	12	0
R/Y,Y:LB	MC	F	54-5	4	O/Y, 1768: LP	7	1500	38.191	38.191	0.0254607	1	0	0	0	0	0	0	0	0		300.947	0.200631	3	9
Y/LGN,BK:DGN	Control	F	34-6	1	LG/PU:1867	7	1500	124.191	124.191	0.082794	3	80.558	48.3348	0.0537053	3	0	0	0	0		441.15	0.2941	6	10
Y/LGN,BK:GY	AVT	F	87-6	1	N, 1769: LP	7	1500	771.44	771.44	0.514293	3	0	0	0	0	20.476	12.2856	0.0136507	1		320.702	0.213801	2	2
Y/LGN,BK:OR/Y	AVT	F	48-6	1.5	W/BK,1874:W	7	1500	0	0	0	0	0	0	0	0	0	0	0	0		322.171	0.214781	21	7
Y/LGN,GY:GY	Control	F	87-6	4.5	R/N,1923:W	7	1500	108.874	108.874	0.0725827	4	9.171	5.5026	0.006114	1	0	0	0	0		158.694	0.105796	4	2
Y/LGN,LB:GY	Control	F	87-6	6	N/R,1865:R	7	1500	68.402	68.402	0.0456013	1	0	0	0	0	55.159	33.0954	0.0367727	1		146.906	0.0979373	11	1
Y/LGN,OR:OR/Y	Control	F	48-6	3	W, 1878: W	7	1500	973.177	973.177	0.648785	4	82.138	49.2828	0.0547587	3	0	0	0	0		90.4	0.0602667	2	2
Y/LGN,W:OR/Y	MC	F	48-6	1.5	OR, 1833: GRY	7	1500	0	0	0	0	0	0	0	0	0	0	0	0		237.21	0.15814	7	3
Y/OR,BK:DGN	Control	F	34-3	1	OR,1931:W	7	1500	0	0	0	0	0	0	0	0	0	0	0	0		112.465	0.0749767	4	0
Y/OR,W:DGN	MC	F	34-3	2	LB,1839:W	7	1500	97.205	97.205	0.0648033	5	13.244	7.9464	0.00882933	2	0	0	0	0		1052.51	0.70167	1	0
BK/W,OR:LB	MC	M	54-1	3	GRY, 1827: Y	7	1500	206.626	206.626	0.137751	14	69.491	41.6946	0.0463273	6	0	0	0	0	31	257.652	0.171768	3	4
BK/W,OR:OR/Y	MC	M	48-1	3	LGN/PU,1817:LTB	7	1500	0	0	0	0	0	0	0	0	0	0	0	0	12	63.434	0.0422893	2	0
BK/W,W:LB	MC	M	54-1	2	PU/LGN,1819:R	7	1500	33.703	33.703	0.0224687	1	41.679	25.0074	0.027786	3	0	0	0	0	9	310.839	0.207226	32	4
LP,BK:SH	AVT	M	150-2	1	BK/W,1843:R	7	1500	517.019	517.019	0.344679	6	0	0	0	0	0	0	0	0	5	0	0	0	0
LP,BK:W	Control	M	79-2	1	R/N, 1821: GY	7	1500	300.801	300.801	0.200534	2	0	0	0	0	51.498	30.8988	0.034332	2	1	3.371	0.00224733	1	1
LP,OR:OR/Y	MC	M	48-2	2	PU/LGN, 1820:GY	7	1500	872.088	872.088	0.581392	11	108.54	65.124	0.07236	9	0	0	0	0	10	116.78	0.0778533	1	0
LP,OR:W	AVT	M	79-2	3	LTB:1661	7	1500	284.41	284.41	0.189607	2	3.67	2.202	0.00244667	1	0	0	0	0	31	630.791	0.420527	5	3
LP,W:W	MC	M	79-2	2	W/PU,1815:OR	7	1500	0	0	0	0	0	0	0	0	0	0	0	0	0	139.675	0.0931167	1	3
N/R,BK:DGN	AVT	M	34-8	1.5	R,PU/W:1845	7	1500	289.291	289.291	0.192861	6	74.076	44.4456	0.049384	6	20.715	12.429	0.01381	1	7	268.169	0.178779	11	2
N/R,BK:GY	Control	M	87-8	1	LTP(8),MDB:1748	7	1500	0	0	0	0	0	0	0	0	0	0	0	0	11	64.888	0.0432587	3	1
N/R,BK:LB	Control	M	54-8	1	DGN,1839:DGN	7	1500	0	0	0	0	0	0	0	0	0	0	0	0	92	99.736	0.0664907	10	2
N/R,GY:DGN	MC	M	34-8	5	O/Y,R:1749	7	1500	17.03	17.03	0.0113533	3	0	0	0	0	0	0	0	0	35	380.481	0.253654	14	1
N/R,OR:DGN	AVT	M	34-8	3.5	DGN, 1790: DGN	7	1500	1020.09	1020.09	0.680063	3	9.378	5.6268	0.006252	2	0	0	0	0	1	107.466	0.071644	2	0
N/R,OR:GY	AVT	M	87-8	3	Y,V:1670	7	1500	42.964	42.964	0.0286427	2	31.165	18.699	0.0207767	1	0	0	0	0	99	418.321	0.278881	15	2
N/R,OR:SH	AVT	M	150-8	3	Y/LTG,PU:1754	7	1500	1223.18	1223.18	0.815456	11	14.149	8.4894	0.00943267	1	14.52	8.712	0.00968	1	5	0	0	0	2
N/R,Y:LB	AVT	M	54-8	4	SH, 1824: LB	7	1500	1149.33	1149.33	0.76622	5	0	0	0	0	34.079	20.4474	0.0227193	3	2	81.045	0.05403	2	1
N/R,Y:SH	Control	M	150-8	4	MDB,MDB:1750	7	1500	115.449	115.449	0.076966	3	54.602	32.7612	0.0364013	2	0	0	0	0	82	298.233	0.198822	8	9
PU/LGN,BK:W	Control	M	79-4	1	W/PU, 1767: DGN	7	1500	0	0	0	0	0	0	0	2	0	0	0	0	42	0	0	5	2
PU/LGN,GY:W	AVT	M	79-4	4.5	R/N, 1784: OR	7	1500	587.353	587.353	0.391569	9	12.979	7.7874	0.00865267	2	6.405	3.843	0.00427	1	4	106.907	0.0712713	2	2
PU/LGN,OR:DGN	AVT	M	34-4	3	W/PU, 1773: W	7	1500	852.32	852.32	0.568213	3	126.151	75.6906	0.0841007	3	6.509	3.9054	0.00433933	1	0	0	0	0	0
PU/LGN,OR:GY	MC	M	87-4	3	W/BK, 1825: BK	7	1500	168.382	168.382	0.112255	7	15.569	9.3414	0.0103793	3	33.759	20.2554	0.022506	3		67.225	0.0448167	4	3
PU/LGN,W:DGN	Control	M	34-4	2	1755:PU/DKG,Y	7	1500	411.235	411.235	0.274157	3	0	0	0	0	0	0	0	0	2	1029.4	0.686266	2	2
PU/LGN,W:W	MC	M	79-4	2	1786: BK/W, W	7	1500	11.779	11.779	0.00785267	2	0	0	0	0	0	0	0	0	112	156.116	0.104077	6	3
PU/LGN,Y:DGN	MC	M	34-4	4	Y,R:GY,1756	7	1500	92.346	92.346	0.061564	5	0	0	0	0	0	0	0	0	25	285.581	0.190387	3	1
PU/LGN,Y:GY	AVT	M	87-4	4	Y/LTG,Y:SH,1753	7	1500	451.654	451.654	0.301103	4	0	0	0	0	0	0	0	0	2	391.372	0.260915	13	2
PU/LGN,Y:W	Control	M	79-4	4.5	MDB,PU/LTG:1679	7	1500	27.158	27.158	0.0181053	1	0	0	0	0	0	0	0	0	21	817.5	0.545	1	2
R/Y,BK:LB	MC	M	54-5	1	1774: YLW, W	7	1500	453.681	453.681	0.302454	5	246.134	147.68	0.164089	7	1.944	1.1664	0.001296	1	7	111.67	0.0744467	1	11
Y/LGN,OR:GY	Control	M	87-6	2		7	1500
Y/LGN,Y:GY	AVT	M	87-6	4.5	LGN/PU, 1771: DGN	7	1500	1063.26	1063.26	0.70884	10	32.8	19.68	0.0218667	3	0	0	0	0	10	85.144	0.0567627	2	1
Y/LGN,Y:OR/Y	MC	M	48-6	4	R,BK:1846	7	1500	156.706	156.706	0.104471	7	0		0	0	0	0	0	0	2	53.741	0.0358273	4	2

## Sheet: Neural Data - Males only
Subject ID	Treatment	Sex	Region	Left/Right	Section Number	V1aR Unscaled	ZENK Unscaled	Co-Localization Unscaled	DAPI Unscaled	V1aR Scaled	ZENK Scaled	Co-Localization Scaled	DAPI Scaled	PropV1aR	PropZENK
BK/W,OR:LB	MC	M	MeA	L	1
BK/W,OR:LB	MC	M	MeA	L	2
BK/W,OR:LB	MC	M	MeA	L	3
BK/W,OR:LB	MC	M	MeA	R	1	74	17	1	558	74	17	1	558	0.13262	0.03047
BK/W,OR:LB	MC	M	MeA	R	2
BK/W,OR:LB	MC	M	MeA	R	3
BK/W,OR:OR/Y	MC	M	MeA	L	1	55	22	1	519	55	22	1	519	0.10597	0.04239
BK/W,OR:OR/Y	MC	M	MeA	L	2		59		604		59		604		0.09768
BK/W,OR:OR/Y	MC	M	MeA	L	3	112	56	8	744	112	56	8	744	0.15054	0.07527
BK/W,OR:OR/Y	MC	M	MeA	R	1	101	95	21	579	101	95	21	579	0.17444	0.16408
BK/W,OR:OR/Y	MC	M	MeA	R	2	73	27	2	543	73	27	2	543	0.13444	0.04972
BK/W,OR:OR/Y	MC	M	MeA	R	3	63	19	3	591	63	19	3	591	0.1066	0.03215
BK/W,W:LB	MC	M	MeA	L	1
BK/W,W:LB	MC	M	MeA	L	2
BK/W,W:LB	MC	M	MeA	L	3
BK/W,W:LB	MC	M	MeA	R	1
BK/W,W:LB	MC	M	MeA	R	2
BK/W,W:LB	MC	M	MeA	R	3
LP,BK:SH	AVT	M	MeA	L	1	89	38	5	585	89	38	5	585	0.15214	0.06496
LP,BK:SH	AVT	M	MeA	L	2	87	33	5	622	87	33	5	622	0.13987	0.05305
LP,BK:SH	AVT	M	MeA	L	3	138	60	9	686	138	60	9	686	0.20117	0.08746
LP,BK:SH	AVT	M	MeA	R	1	134	36	8	602	134	36	8	602	0.22259	0.0598
LP,BK:SH	AVT	M	MeA	R	2	88	27	6	618	88	27	6	618	0.14239	0.04369
LP,BK:SH	AVT	M	MeA	R	3	64	29	5	656	64	29	5	656	0.09756	0.04421
LP,BK:W	Control	M	MeA	L	1
LP,BK:W	Control	M	MeA	L	2	89	53	9	542	89	53	9	542	0.16421	0.09779
LP,BK:W	Control	M	MeA	L	3		39		351		39		351	0	0.11111
LP,BK:W	Control	M	MeA	R	1
LP,BK:W	Control	M	MeA	R	2	111	28	9	459	111	28	9	459	0.24183	0.061
LP,BK:W	Control	M	MeA	R	3	76	22	4	580	76	22	4	580	0.13103	0.03793
LP,OR:W	AVT	M	MeA	L	1	99	37	5	574	99	37	5	574	0.17247	0.06446
LP,OR:W	AVT	M	MeA	L	2	90	30	5		90	30	5
LP,OR:W	AVT	M	MeA	L	3	130	67	13	673	130	67	13	673	0.19316	0.09955
LP,OR:W	AVT	M	MeA	R	1
LP,OR:W	AVT	M	MeA	R	2	125	62	15	577	125	62	15	577	0.21664	0.10745
LP,OR:W	AVT	M	MeA	R	3	152	39	8	641	152	39	8	641	0.23713	0.06084
LP,W:W	MC	M	MeA	L	1	59	28	6	671	59	28	6	671	0.08793	0.04173
LP,W:W	MC	M	MeA	L	2	41	22	2	671	41	22	2	671	0.0611	0.03279
LP,W:W	MC	M	MeA	L	3	59	19	5	534	59	19	5	534	0.11049	0.03558
LP,W:W	MC	M	MeA	R	1
LP,W:W	MC	M	MeA	R	2	50	17	2		50	17	2
LP,W:W	MC	M	MeA	R	3	42	11	1		42	11	1
LP,OR:OR/Y	MC	M	MeA	L	1	58	16	1	570	58	16	1	570	0.10175	0.02807
LP,OR:OR/Y	MC	M	MeA	L	2
LP,OR:OR/Y	MC	M	MeA	L	3	110	37	7	634	110	37	7	634	0.1735	0.05836
LP,OR:OR/Y	MC	M	MeA	R	1	128	10	2	449	128	10	2	449	0.28508	0.02227
LP,OR:OR/Y	MC	M	MeA	R	2
LP,OR:OR/Y	MC	M	MeA	R	3	82	17	4	606	82	17	4	606	0.13531	0.02805
N/R,BK:DGN	AVT	M	MeA	L	1
N/R,BK:DGN	AVT	M	MeA	L	2
N/R,BK:DGN	AVT	M	MeA	L	3
N/R,BK:DGN	AVT	M	MeA	R	1
N/R,BK:DGN	AVT	M	MeA	R	2
N/R,BK:DGN	AVT	M	MeA	R	3
N/R,BK:GY	Control	M	MeA	L	1	59	24	4	528	59	24	4	528	0.11174	0.04545
N/R,BK:GY	Control	M	MeA	L	2	110	13	0		110	13	0
N/R,BK:GY	Control	M	MeA	L	3	74	28	8		74	28	8
N/R,BK:GY	Control	M	MeA	R	1	79	25	5	531	79	25	5	531	0.14878	0.04708
N/R,BK:GY	Control	M	MeA	R	2	135	41	7	566	135	41	7	566	0.23852	0.07244
N/R,BK:GY	Control	M	MeA	R	3	64	22	4	627	64	22	4	627	0.10207	0.03509
N/R,BK:LB	Control	M	MeA	L	1
N/R,BK:LB	Control	M	MeA	L	2
N/R,BK:LB	Control	M	MeA	L	3	114	18	2	475	114	18	2	475	0.24	0.03789
N/R,BK:LB	Control	M	MeA	R	1
N/R,BK:LB	Control	M	MeA	R	2
N/R,BK:LB	Control	M	MeA	R	3	79	19	2	473	79	19	2	473	0.16702	0.04017
N/R,GY:DGN	MC	M	MeA	L	1
N/R,GY:DGN	MC	M	MeA	L	2
N/R,GY:DGN	MC	M	MeA	L	3
N/R,GY:DGN	MC	M	MeA	R	1
N/R,GY:DGN	MC	M	MeA	R	2
N/R,GY:DGN	MC	M	MeA	R	3
N/R,OR:DGN	AVT	M	MeA	L	1	87	27	2	543	87	27	2	543	0.16022	0.04972
N/R,OR:DGN	AVT	M	MeA	L	2	64	15	2	637	64	15	2	637	0.10047	0.02355
N/R,OR:DGN	AVT	M	MeA	L	3	75	29	7	495	75	29	7	495	0.15152	0.05859
N/R,OR:DGN	AVT	M	MeA	R	1	39	19	1	603	39	19	1	603	0.06468	0.03151
N/R,OR:DGN	AVT	M	MeA	R	2	34	15	2	604	34	15	2	604	0.05629	0.02483
N/R,OR:DGN	AVT	M	MeA	R	3	99	6	0	610	99	6	0	610	0.1623	0.00984
N/R,OR:GY	AVT	M	MeA	L	1	144	16	6	434	144	16	6	434	0.3318	0.03687
N/R,OR:GY	AVT	M	MeA	L	2	89	10	4	512	89	10	4	512	0.17383	0.01953
N/R,OR:GY	AVT	M	MeA	L	3
N/R,OR:GY	AVT	M	MeA	R	1	88	10	2	438	88	10	2	438	0.20091	0.02283
N/R,OR:GY	AVT	M	MeA	R	2	131	16	5	453	131	16	5	453	0.28918	0.03532
N/R,OR:GY	AVT	M	MeA	R	3	188	19	8	469	188	19	8	469	0.40085	0.04051
N/R,OR:SH	AVT	M	MeA	L	1	98	19	3	529	98	19	3	529	0.18526	0.03592
N/R,OR:SH	AVT	M	MeA	L	2	72	27	6	597	72	27	6	597	0.1206	0.04523
N/R,OR:SH	AVT	M	MeA	L	3	171	35	13	560	171	35	13	560	0.30536	0.0625
N/R,OR:SH	AVT	M	MeA	R	1	50	36	9	531	50	36	9	531	0.09416	0.0678
N/R,OR:SH	AVT	M	MeA	R	2	45	37	3	553	45	37	3	553	0.08137	0.06691
N/R,OR:SH	AVT	M	MeA	R	3	71	40	7	640	71	40	7	640	0.11094	0.0625
N/R,Y:LB	AVT	M	MeA	L	1	72	62	7	489	72	62	7	489	0.14724	0.12679
N/R,Y:LB	AVT	M	MeA	L	2
N/R,Y:LB	AVT	M	MeA	L	3	54	52	11	646	54	52	11	646	0.08359	0.0805
N/R,Y:LB	AVT	M	MeA	R	1	87	33	4	474	87	33	4	474	0.18354	0.06962
N/R,Y:LB	AVT	M	MeA	R	2
N/R,Y:LB	AVT	M	MeA	R	3
N/R,Y:SH	Control	M	MeA	L	1	24	20	1	595	24	20	1	595	0.04034	0.03361
N/R,Y:SH	Control	M	MeA	L	2
N/R,Y:SH	Control	M	MeA	L	3	63	54	6	587	63	54	6	587	0.10733	0.09199
N/R,Y:SH	Control	M	MeA	R	1	46	27	3	594	46	27	3	594	0.07744	0.04545
N/R,Y:SH	Control	M	MeA	R	2	33	33	2	602	33	33	2	602	0.05482	0.05482
N/R,Y:SH	Control	M	MeA	R	3
PU/LGN,BK:W	Control	M	MeA	L	1	59	30	3	613	59	30	3	613	0.09625	0.04894
PU/LGN,BK:W	Control	M	MeA	L	2	82	39	5	558	82	39	5	558	0.14695	0.06989
PU/LGN,BK:W	Control	M	MeA	L	3	75	23	2	605	75	23	2	605	0.12397	0.03802
PU/LGN,BK:W	Control	M	MeA	R	1	45	10	3	444	45	10	3	444	0.10135	0.02252
PU/LGN,BK:W	Control	M	MeA	R	2
PU/LGN,BK:W	Control	M	MeA	R	3	129	16	2	615	129	16	2	615	0.20976	0.02602
PU/LGN,GY:W	AVT	M	MeA	L	1	107	26	1	589	107	26	1	589	0.18166	0.04414
PU/LGN,GY:W	AVT	M	MeA	L	2	178	17	2	642	178	17	2	642	0.27726	0.02648
PU/LGN,GY:W	AVT	M	MeA	L	3	159	28	9	524	159	28	9	524	0.30344	0.05344
PU/LGN,GY:W	AVT	M	MeA	R	1	93	26	3	556	93	26	3	556	0.16727	0.04676
PU/LGN,GY:W	AVT	M	MeA	R	2	89	22	5	631	89	22	5	631	0.14105	0.03487
PU/LGN,GY:W	AVT	M	MeA	R	3	69	34	3	629	69	34	3	629	0.1097	0.05405
PU/LGN,OR:DGN	AVT	M	MeA	L	1
PU/LGN,OR:DGN	AVT	M	MeA	L	2
PU/LGN,OR:DGN	AVT	M	MeA	L	3
PU/LGN,OR:DGN	AVT	M	MeA	R	1
PU/LGN,OR:DGN	AVT	M	MeA	R	2
PU/LGN,OR:DGN	AVT	M	MeA	R	3
PU/LGN,W:DGN	Control	M	MeA	L	1
PU/LGN,W:DGN	Control	M	MeA	L	2
PU/LGN,W:DGN	Control	M	MeA	L	3
PU/LGN,W:DGN	Control	M	MeA	R	1
PU/LGN,W:DGN	Control	M	MeA	R	2
PU/LGN,W:DGN	Control	M	MeA	R	3
PU/LGN,W:W	MC	M	MeA	L	1	53	23	4	549	53	23	4	549	0.09654	0.04189
PU/LGN,W:W	MC	M	MeA	L	2	56	6	0	579	56	6	0	579	0.09672	0.01036
PU/LGN,W:W	MC	M	MeA	L	3	56	7	4	638	56	7	4	638	0.08777	0.01097
PU/LGN,W:W	MC	M	MeA	R	1	53	13	1	471	53	13	1	471	0.11253	0.0276
PU/LGN,W:W	MC	M	MeA	R	2	55	30	7	521	55	30	7	521	0.10557	0.05758
PU/LGN,W:W	MC	M	MeA	R	3
PU/LGN,Y:DGN	MC	M	MeA	L	1	49	12	3	626	49	12	3	626	0.07827	0.01917
PU/LGN,Y:DGN	MC	M	MeA	L	2
PU/LGN,Y:DGN	MC	M	MeA	L	3	35	47	7	612	35	47	7	612	0.05719	0.0768
PU/LGN,Y:DGN	MC	M	MeA	R	1
PU/LGN,Y:DGN	MC	M	MeA	R	2	123	36	8	619	123	36	8	619	0.19871	0.05816
PU/LGN,Y:DGN	MC	M	MeA	R	3
PU/LGN,Y:GY	AVT	M	MeA	L	1	121	50	15	494	121	50	15	494	0.24494	0.10121
PU/LGN,Y:GY	AVT	M	MeA	L	2	102	22	8	636	102	22	8	636	0.16038	0.03459
PU/LGN,Y:GY	AVT	M	MeA	L	3	107	24	5	474	107	24	5	474	0.22574	0.05063
PU/LGN,Y:GY	AVT	M	MeA	R	1	59	11	3	519	59	11	3	519	0.11368	0.02119
PU/LGN,Y:GY	AVT	M	MeA	R	2	167	33	11	647	167	33	11	647	0.25811	0.051
PU/LGN,Y:GY	AVT	M	MeA	R	3	103	24	2	557	103	24	2	557	0.18492	0.04309
PU/LGN,Y:W	Control	M	MeA	L	1	43	60	6	568	43	60	6	568	0.0757	0.10563
PU/LGN,Y:W	Control	M	MeA	L	2
PU/LGN,Y:W	Control	M	MeA	L	3	95	89	31	697	95	89	31	697	0.1363	0.12769
PU/LGN,Y:W	Control	M	MeA	R	1
PU/LGN,Y:W	Control	M	MeA	R	2
PU/LGN,Y:W	Control	M	MeA	R	3	97	45	11	579	97	45	11	579	0.16753	0.07772
R/Y,BK:LB	MC	M	MeA	L	1	78	36	14	569	78	36	14	569	0.13708	0.06327
R/Y,BK:LB	MC	M	MeA	L	2
R/Y,BK:LB	MC	M	MeA	L	3	103	22	6	596	103	22	6	596	0.17282	0.03691
R/Y,BK:LB	MC	M	MeA	R	1	121	31	6	593	121	31	6	593	0.20405	0.05228
R/Y,BK:LB	MC	M	MeA	R	2
R/Y,BK:LB	MC	M	MeA	R	3	108	47	15	430	108	47	15	430	0.25116	0.1093
Y/LGN,Y:GY	AVT	M	MeA	L	1	122	46	19	683	122	46	19	683	0.17862	0.06735
Y/LGN,Y:GY	AVT	M	MeA	L	2	114	46	14	740	114	46	14	740	0.15405	0.06216
Y/LGN,Y:GY	AVT	M	MeA	L	3	110	91	29	710	110	91	29	710	0.15493	0.12817
Y/LGN,Y:GY	AVT	M	MeA	R	1	109	87	27	641	109	87	27	641	0.17005	0.13573
Y/LGN,Y:GY	AVT	M	MeA	R	2	105	53	19	660	105	53	19	660	0.15909	0.0803
Y/LGN,Y:GY	AVT	M	MeA	R	3	100	56	14	686	100	56	14	686	0.14577	0.08163
Y/LGN,Y:OR/Y	MC	M	MeA	L	1	79	26	6	444	79	26	6	444	0.17793	0.05856
Y/LGN,Y:OR/Y	MC	M	MeA	L	2	61	24	4	452	61	24	4	452	0.13496	0.0531
Y/LGN,Y:OR/Y	MC	M	MeA	L	3
Y/LGN,Y:OR/Y	MC	M	MeA	R	1	93	26	8	530	93	26	8	530	0.17547	0.04906
Y/LGN,Y:OR/Y	MC	M	MeA	R	2	105	15	2	685	105	15	2	685	0.15328	0.0219
BK/W,OR:LB	MC	M	BSTm	L	1
BK/W,OR:LB	MC	M	BSTm	L	2
BK/W,OR:LB	MC	M	BSTm	R	1
BK/W,OR:LB	MC	M	BSTm	R	2
BK/W,OR:OR/Y	MC	M	BSTm	L	1	108	8	1	638	108	8	1	638	0.16928	0.01254
BK/W,OR:OR/Y	MC	M	BSTm	L	2
BK/W,OR:OR/Y	MC	M	BSTm	R	1	167	36	10	674	167	36	10	674	0.24777	0.05341
BK/W,OR:OR/Y	MC	M	BSTm	R	2	195	19	10	507	195	19	10	507	0.38462	0.03748
BK/W,W:LB	MC	M	BSTm	L	1
BK/W,W:LB	MC	M	BSTm	L	2
BK/W,W:LB	MC	M	BSTm	R	1
BK/W,W:LB	MC	M	BSTm	R	2
LP,BK:SH	AVT	M	BSTm	L	1
LP,BK:SH	AVT	M	BSTm	L	2
LP,BK:SH	AVT	M	BSTm	R	1
LP,BK:SH	AVT	M	BSTm	R	2
LP,BK:W	Control	M	BSTm	L	1	235	63	19	648	235	63	19	648	0.36265	0.09722
LP,BK:W	Control	M	BSTm	L	2	190	59	16	664	190	59	16	664	0.28614	0.08886
LP,BK:W	Control	M	BSTm	R	1	225	31	13	543	225	31	13	543	0.41436	0.05709
LP,BK:W	Control	M	BSTm	R	2	159	77	23	621	159	77	23	621	0.25604	0.12399
LP,OR:W	AVT	M	BSTm	L	1
LP,OR:W	AVT	M	BSTm	L	2
LP,OR:W	AVT	M	BSTm	R	1
LP,OR:W	AVT	M	BSTm	R	2
LP,W:W	MC	M	BSTm	L	1	230	144	50	718	230	144	50	718	0.32033	0.20056
LP,W:W	MC	M	BSTm	L	2	233	107	25	754	233	107	25	754	0.30902	0.14191
LP,W:W	MC	M	BSTm	R	1	193	44	15	595	193	44	15	595	0.32437	0.07395
LP,W:W	MC	M	BSTm	R	2	201	73	28	649	201	73	28	649	0.30971	0.11248
LP,OR:OR/Y	MC	M	BSTm	L	1	226	32	9	546	226	32	9	546	0.41392	0.05861
LP,OR:OR/Y	MC	M	BSTm	L	2
LP,OR:OR/Y	MC	M	BSTm	R	1	177	25	13	548	177	25	13	548	0.32299	0.04562
LP,OR:OR/Y	MC	M	BSTm	R	2	85	17	5	602	85	17	5	602	0.1412	0.02824
N/R,BK:DGN	AVT	M	BSTm	L	1	57	11	2	666	57	11	2	666	0.08559	0.01652
N/R,BK:DGN	AVT	M	BSTm	L	2	255	8	4	441	255	8	4	441	0.57823	0.01814
N/R,BK:DGN	AVT	M	BSTm	R	1	66	8	0	691	66	8	0	691	0.09551	0.01158
N/R,BK:DGN	AVT	M	BSTm	R	2	284	0	0	549	284	0	0	549	0.5173	0
N/R,BK:GY	Control	M	BSTm	L	1	210	22	3	572	210	22	3	572	0.36713	0.03846
N/R,BK:GY	Control	M	BSTm	L	2
N/R,BK:GY	Control	M	BSTm	R	1	216	24	10	628	216	24	10	628	0.34395	0.03822
N/R,BK:GY	Control	M	BSTm	R	2	239	29	10	415	239	29	10	415	0.5759	0.06988
N/R,BK:LB	Control	M	BSTm	L	1	103	38	15	625	103	38	15	625	0.1648	0.0608
N/R,BK:LB	Control	M	BSTm	L	2	38	31	9	509	38	31	9	509	0.07466	0.0609
N/R,BK:LB	Control	M	BSTm	R	1
N/R,BK:LB	Control	M	BSTm	R	2
N/R,GY:DGN	MC	M	BSTm	L	1
N/R,GY:DGN	MC	M	BSTm	L	2
N/R,GY:DGN	MC	M	BSTm	R	1
N/R,GY:DGN	MC	M	BSTm	R	2
N/R,OR:DGN	AVT	M	BSTm	L	1	87	25	6	597	87	25	6	597	0.14573	0.04188
N/R,OR:DGN	AVT	M	BSTm	L	2
N/R,OR:DGN	AVT	M	BSTm	R	1	226	21	9	649	226	21	9	649	0.34823	0.03236
N/R,OR:DGN	AVT	M	BSTm	R	2
N/R,OR:GY	AVT	M	BSTm	L	1	268	16	11	649	268	16	11	649	0.41294	0.02465
N/R,OR:GY	AVT	M	BSTm	L	2	160	29	15	647	160	29	15	647	0.2473	0.04482
N/R,OR:GY	AVT	M	BSTm	R	1
N/R,OR:GY	AVT	M	BSTm	R	2
N/R,OR:SH	AVT	M	BSTm	L	1	152	19	9	595	152	19	9	595	0.25546	0.03193
N/R,OR:SH	AVT	M	BSTm	L	2
N/R,OR:SH	AVT	M	BSTm	R	1	210	36	16	629	210	36	16	629	0.33386	0.05723
N/R,OR:SH	AVT	M	BSTm	R	2	139	17	2	581	139	17	2	581	0.23924	0.02926
N/R,Y:LB	AVT	M	BSTm	L	1	243	19	5	756	243	19	5	756	0.32143	0.02513
N/R,Y:LB	AVT	M	BSTm	L	2
N/R,Y:LB	AVT	M	BSTm	R	1
N/R,Y:LB	AVT	M	BSTm	R	2	204	12	4	656	204	12	4	656	0.31098	0.01829
N/R,Y:SH	Control	M	BSTm	L	1	223	23	10	690	223	23	10	690	0.32319	0.03333
N/R,Y:SH	Control	M	BSTm	L	2	97	33	11	713	97	33	11	713	0.13604	0.04628
N/R,Y:SH	Control	M	BSTm	R	1	186	8	3	510	186	8	3	510	0.36471	0.01569
N/R,Y:SH	Control	M	BSTm	R	2
PU/LGN,BK:W	Control	M	BSTm	L	1
PU/LGN,BK:W	Control	M	BSTm	L	2
PU/LGN,BK:W	Control	M	BSTm	R	1	194	16	3	687	194	16	3	687	0.28239	0.02329
PU/LGN,BK:W	Control	M	BSTm	R	2
PU/LGN,GY:W	AVT	M	BSTm	L	1	177	52	12	708	177	52	12	708	0.25	0.07345
PU/LGN,GY:W	AVT	M	BSTm	L	2
PU/LGN,GY:W	AVT	M	BSTm	R	1	97	40	6	358	97	40	6	358	0.27095	0.11173
PU/LGN,GY:W	AVT	M	BSTm	R	2	172	26	7	752	172	26	7	752	0.22872	0.03457
PU/LGN,OR:DGN	AVT	M	BSTm	L	1
PU/LGN,OR:DGN	AVT	M	BSTm	L	2
PU/LGN,OR:DGN	AVT	M	BSTm	R	1
PU/LGN,OR:DGN	AVT	M	BSTm	R	2	65	25	4	547	65	25	4	547	0.11883	0.0457
PU/LGN,W:DGN	Control	M	BSTm	L	1
PU/LGN,W:DGN	Control	M	BSTm	L	2
PU/LGN,W:DGN	Control	M	BSTm	R	1
PU/LGN,W:DGN	Control	M	BSTm	R	2
PU/LGN,W:W	MC	M	BSTm	L	1	232	13	3	626	232	13	3	626	0.37061	0.02077
PU/LGN,W:W	MC	M	BSTm	L	2	206	12	7	471	206	12	7	471	0.43737	0.02548
PU/LGN,W:W	MC	M	BSTm	R	1	202	28	4	662	202	28	4	662	0.30514	0.0423
PU/LGN,W:W	MC	M	BSTm	R	2	218	18	8	634	218	18	8	634	0.34385	0.02839
PU/LGN,Y:DGN	MC	M	BSTm	L	1	214	43	19	476	214	43	19	476	0.44958	0.09034
PU/LGN,Y:DGN	MC	M	BSTm	L	2	184	35	12	554	184	35	12	554	0.33213	0.06318
PU/LGN,Y:DGN	MC	M	BSTm	R	1
PU/LGN,Y:DGN	MC	M	BSTm	R	2	182	42	21	494	182	42	21	494	0.36842	0.08502
PU/LGN,Y:GY	AVT	M	BSTm	L	1	174	23	7	467	174	23	7	467	0.37259	0.04925
PU/LGN,Y:GY	AVT	M	BSTm	L	2	206	21	7	531	206	21	7	531	0.38795	0.03955
PU/LGN,Y:GY	AVT	M	BSTm	R	1
PU/LGN,Y:GY	AVT	M	BSTm	R	2
PU/LGN,Y:W	Control	M	BSTm	L	1		29		467		29		467		0.0621
PU/LGN,Y:W	Control	M	BSTm	L	2
PU/LGN,Y:W	Control	M	BSTm	R	1
PU/LGN,Y:W	Control	M	BSTm	R	2
R/Y,BK:LB	MC	M	BSTm	L	1	216				216
R/Y,BK:LB	MC	M	BSTm	L	2	298	19	4	581	298	19	4	581	0.51291	0.0327
R/Y,BK:LB	MC	M	BSTm	R	1	197	12	6	532	197	12	6	532	0.3703	0.02256
R/Y,BK:LB	MC	M	BSTm	R	2	243				243
Y/LGN,Y:GY	AVT	M	BSTm	L	1	242	24	11	433	242	24	11	433	0.55889	0.05543
Y/LGN,Y:GY	AVT	M	BSTm	L	2	239	16	3	594	239	16	3	594	0.40236	0.02694
Y/LGN,Y:GY	AVT	M	BSTm	R	1	310	33	16	640	310	33	16	640	0.48438	0.05156
Y/LGN,Y:GY	AVT	M	BSTm	R	2	259	20	5	685	259	20	5	685	0.3781	0.0292
Y/LGN,Y:OR/Y	MC	M	BSTm	L	1
Y/LGN,Y:OR/Y	MC	M	BSTm	L	2
Y/LGN,Y:OR/Y	MC	M	BSTm	R	1
Y/LGN,Y:OR/Y	MC	M	BSTm	R	2
BK/W,OR:LB	MC	M	LS	L	1
BK/W,OR:LB	MC	M	LS	L	2
BK/W,OR:LB	MC	M	LS	L	3
BK/W,OR:LB	MC	M	LS	R	1
BK/W,OR:LB	MC	M	LS	R	2
BK/W,OR:LB	MC	M	LS	R	3
BK/W,OR:OR/Y	MC	M	LS	L	1	162	32	14	577	324	64	28	1154	0.280763	0.0554593
BK/W,OR:OR/Y	MC	M	LS	L	2	118	43	12	501	236	86	24	1002	0.235529	0.0858283
BK/W,OR:OR/Y	MC	M	LS	L	3	227	8	3	627	454	16	6	1254	0.362041	0.0127592
BK/W,OR:OR/Y	MC	M	LS	R	1	155	37	11	547	310	74	22	1094	0.283364	0.0676417
BK/W,OR:OR/Y	MC	M	LS	R	2	263	17	5	599	526	34	10	1198	0.439065	0.0283806
BK/W,OR:OR/Y	MC	M	LS	R	3	188	35	14	663	376	70	28	1326	0.28356	0.0527903
BK/W,W:LB	MC	M	LS	L	1
BK/W,W:LB	MC	M	LS	L	2
BK/W,W:LB	MC	M	LS	L	3
BK/W,W:LB	MC	M	LS	R	1
BK/W,W:LB	MC	M	LS	R	2
BK/W,W:LB	MC	M	LS	R	3
LP,BK:SH	AVT	M	LS	L	1	56	15	5	510	112	30	10	1020	0.109804	0.0294118
LP,BK:SH	AVT	M	LS	L	2
LP,BK:SH	AVT	M	LS	L	3
LP,BK:SH	AVT	M	LS	R	1
LP,BK:SH	AVT	M	LS	R	2
LP,BK:SH	AVT	M	LS	R	3
LP,BK:W	Control	M	LS	L	1
LP,BK:W	Control	M	LS	L	2	67	5	0	381	134	10	0	762	0.175853	0.0131234
LP,BK:W	Control	M	LS	L	3	90	18	2	352	180	36	4	704	0.255682	0.0511364
LP,BK:W	Control	M	LS	R	1
LP,BK:W	Control	M	LS	R	2	64	3	1	351	128	6	2	702	0.182336	0.00854701
LP,BK:W	Control	M	LS	R	3	107	24	0	299	214	48	0	598	0.35786	0.0802676
LP,OR:W	AVT	M	LS	L	1	99	44	16	404	198	88	32	808	0.24505	0.108911
LP,OR:W	AVT	M	LS	L	2
LP,OR:W	AVT	M	LS	L	3
LP,OR:W	AVT	M	LS	R	1
LP,OR:W	AVT	M	LS	R	2
LP,OR:W	AVT	M	LS	R	3
LP,W:W	MC	M	LS	L	1
LP,W:W	MC	M	LS	L	2
LP,W:W	MC	M	LS	L	3	75	48	6	363	150	96	12	726	0.206612	0.132231
LP,W:W	MC	M	LS	R	1	77	21	6	355	154	42	12	710	0.216901	0.0591549
LP,W:W	MC	M	LS	R	2	59	39	8	348	118	78	16	696	0.16954	0.112069
LP,W:W	MC	M	LS	R	3
LP,OR:OR/Y	MC	M	LS	L	1
LP,OR:OR/Y	MC	M	LS	L	2
LP,OR:OR/Y	MC	M	LS	L	3
LP,OR:OR/Y	MC	M	LS	R	1
LP,OR:OR/Y	MC	M	LS	R	2
LP,OR:OR/Y	MC	M	LS	R	3
N/R,BK:DGN	AVT	M	LS	L	1
N/R,BK:DGN	AVT	M	LS	L	2
N/R,BK:DGN	AVT	M	LS	L	3
N/R,BK:DGN	AVT	M	LS	R	1
N/R,BK:DGN	AVT	M	LS	R	2
N/R,BK:DGN	AVT	M	LS	R	3
N/R,BK:GY	Control	M	LS	L	1	91	15	3	329	182	30	6	658	0.276596	0.0455927
N/R,BK:GY	Control	M	LS	L	2	87	24	4	383	174	48	8	766	0.227154	0.0626632
N/R,BK:GY	Control	M	LS	L	3	117	21	1	390	234	42	2	780	0.3	0.0538462
N/R,BK:GY	Control	M	LS	R	1	66	22	2	342	132	44	4	684	0.192982	0.0643275
N/R,BK:GY	Control	M	LS	R	2	93	10	2	353	186	20	4	706	0.263456	0.0283286
N/R,BK:GY	Control	M	LS	R	3	74	16	3	319	148	32	6	638	0.231975	0.0501567
N/R,BK:LB	Control	M	LS	L	1
N/R,BK:LB	Control	M	LS	L	2
N/R,BK:LB	Control	M	LS	L	3	61	15	1	355	122	30	2	710	0.171831	0.0422535
N/R,BK:LB	Control	M	LS	R	1
N/R,BK:LB	Control	M	LS	R	2
N/R,BK:LB	Control	M	LS	R	3	78	10	4	395	156	20	8	790	0.197468	0.0253165
N/R,GY:DGN	MC	M	LS	L	1
N/R,GY:DGN	MC	M	LS	L	2
N/R,GY:DGN	MC	M	LS	L	3
N/R,GY:DGN	MC	M	LS	R	1
N/R,GY:DGN	MC	M	LS	R	2
N/R,GY:DGN	MC	M	LS	R	3
N/R,OR:DGN	AVT	M	LS	L	1	57	29	6	377	114	58	12	754	0.151194	0.0769231
N/R,OR:DGN	AVT	M	LS	L	2	134	22	5	364	268	44	10	728	0.368132	0.0604396
N/R,OR:DGN	AVT	M	LS	L	3
N/R,OR:DGN	AVT	M	LS	R	1	82	16	4	296	164	32	8	592	0.277027	0.0540541
N/R,OR:DGN	AVT	M	LS	R	2	67	19	6	316	134	38	12	632	0.212025	0.0601266
N/R,OR:DGN	AVT	M	LS	R	3	107	26	5	342	214	52	10	684	0.312865	0.0760234
N/R,OR:GY	AVT	M	LS	L	1
N/R,OR:GY	AVT	M	LS	L	2
N/R,OR:GY	AVT	M	LS	L	3	135	21	5	414	270	42	10	828	0.326087	0.0507246
N/R,OR:GY	AVT	M	LS	R	1	86	26	6	323	172	52	12	646	0.266254	0.0804954
N/R,OR:GY	AVT	M	LS	R	2
N/R,OR:GY	AVT	M	LS	R	3
N/R,OR:SH	AVT	M	LS	L	1
N/R,OR:SH	AVT	M	LS	L	2	103	36	11	379	206	72	22	758	0.271768	0.0949868
N/R,OR:SH	AVT	M	LS	L	3
N/R,OR:SH	AVT	M	LS	R	1	50	14	3	289	100	28	6	578	0.17301	0.0484429
N/R,OR:SH	AVT	M	LS	R	2
N/R,OR:SH	AVT	M	LS	R	3	89	19	5	306	178	38	10	612	0.29085	0.0620915
N/R,Y:LB	AVT	M	LS	L	1	92	16	2	351	184	32	4	702	0.262108	0.045584
N/R,Y:LB	AVT	M	LS	L	2	111	8	1	346	222	16	2	692	0.320809	0.0231214
N/R,Y:LB	AVT	M	LS	L	3
N/R,Y:LB	AVT	M	LS	R	1
N/R,Y:LB	AVT	M	LS	R	2
N/R,Y:LB	AVT	M	LS	R	3	65	15	3	352	130	30	6	704	0.184659	0.0426136
N/R,Y:SH	Control	M	LS	L	1	74	27	6	345	148	54	12	690	0.214493	0.0782609
N/R,Y:SH	Control	M	LS	L	2
N/R,Y:SH	Control	M	LS	L	3	91	13	5	368	182	26	10	736	0.247283	0.0353261
N/R,Y:SH	Control	M	LS	R	1	58	22	3	350	116	44	6	700	0.165714	0.0628571
N/R,Y:SH	Control	M	LS	R	2
N/R,Y:SH	Control	M	LS	R	3	100	14	6	400	200	28	12	800	0.25	0.035
PU/LGN,BK:W	Control	M	LS	L	1	116	18	6	327	232	36	12	654	0.35474	0.0550459
PU/LGN,BK:W	Control	M	LS	L	2	56	9	0	313	112	18	0	626	0.178914	0.028754
PU/LGN,BK:W	Control	M	LS	L	3
PU/LGN,BK:W	Control	M	LS	R	1	98	13	4	306	196	26	8	612	0.320261	0.0424837
PU/LGN,BK:W	Control	M	LS	R	2	94	43	14	363	188	86	28	726	0.258953	0.118457
PU/LGN,BK:W	Control	M	LS	R	3	80	32	13	367	160	64	26	734	0.217984	0.0871935
PU/LGN,GY:W	AVT	M	LS	L	1	72	25	7	340	144	50	14	680	0.211765	0.0735294
PU/LGN,GY:W	AVT	M	LS	L	2	87	17	1	414	174	34	2	828	0.210145	0.0410628
PU/LGN,GY:W	AVT	M	LS	L	3	142	26	10	321	284	52	20	642	0.442368	0.0809969
PU/LGN,GY:W	AVT	M	LS	R	1	81	29	8	326	162	58	16	652	0.248466	0.0889571
PU/LGN,GY:W	AVT	M	LS	R	2	87	32	9	323	174	64	18	646	0.26935	0.0990712
PU/LGN,GY:W	AVT	M	LS	R	3	113	15	3	327	226	30	6	654	0.345566	0.0458716
PU/LGN,OR:DGN	AVT	M	LS	L	1
PU/LGN,OR:DGN	AVT	M	LS	L	2
PU/LGN,OR:DGN	AVT	M	LS	L	3
PU/LGN,OR:DGN	AVT	M	LS	R	1
PU/LGN,OR:DGN	AVT	M	LS	R	2
PU/LGN,OR:DGN	AVT	M	LS	R	3
PU/LGN,W:DGN	Control	M	LS	L	1
PU/LGN,W:DGN	Control	M	LS	L	2
PU/LGN,W:DGN	Control	M	LS	L	3
PU/LGN,W:DGN	Control	M	LS	R	1
PU/LGN,W:DGN	Control	M	LS	R	2
PU/LGN,W:DGN	Control	M	LS	R	3
PU/LGN,W:W	MC	M	LS	L	1	57	38	8	321	114	76	16	642	0.17757	0.11838
PU/LGN,W:W	MC	M	LS	L	2	66	32	6	315	132	64	12	630	0.209524	0.101587
PU/LGN,W:W	MC	M	LS	L	3	135	10	2	354	270	20	4	708	0.381356	0.0282486
PU/LGN,W:W	MC	M	LS	R	1	91	33	9	338	182	66	18	676	0.269231	0.0976331
PU/LGN,W:W	MC	M	LS	R	2
PU/LGN,W:W	MC	M	LS	R	3	77	22	8	347	154	44	16	694	0.221902	0.0634006
PU/LGN,Y:DGN	MC	M	LS	L	1	116	36	16	325	232	72	32	650	0.356923	0.110769
PU/LGN,Y:DGN	MC	M	LS	L	2	97	33	11	368	194	66	22	736	0.263587	0.0896739
PU/LGN,Y:DGN	MC	M	LS	L	3	213	59	18	441	426	118	36	882	0.482993	0.133787
PU/LGN,Y:DGN	MC	M	LS	R	1	137	29	13	355	274	58	26	710	0.385915	0.0816901
PU/LGN,Y:DGN	MC	M	LS	R	2	108	19	5	425	216	38	10	850	0.254118	0.0447059
PU/LGN,Y:DGN	MC	M	LS	R	3
PU/LGN,Y:GY	AVT	M	LS	L	1
PU/LGN,Y:GY	AVT	M	LS	L	2
PU/LGN,Y:GY	AVT	M	LS	L	3
PU/LGN,Y:GY	AVT	M	LS	R	1
PU/LGN,Y:GY	AVT	M	LS	R	2
PU/LGN,Y:GY	AVT	M	LS	R	3
PU/LGN,Y:W	Control	M	LS	L	1	56	15	6	339	112	30	12	678	0.165192	0.0442478
PU/LGN,Y:W	Control	M	LS	L	2
PU/LGN,Y:W	Control	M	LS	L	3
PU/LGN,Y:W	Control	M	LS	R	1	78	42	18	300	156	84	36	600	0.26	0.14
PU/LGN,Y:W	Control	M	LS	R	2	82	15	6	298	164	30	12	596	0.275168	0.0503356
PU/LGN,Y:W	Control	M	LS	R	3	82	29	9	317	164	58	18	634	0.258675	0.0914826
R/Y,BK:LB	MC	M	LS	L	1	71	6	1	347	142	12	2	694	0.204611	0.0172911
R/Y,BK:LB	MC	M	LS	L	2	134	28	8	374	268	56	16	748	0.358289	0.0748663
R/Y,BK:LB	MC	M	LS	L	3
R/Y,BK:LB	MC	M	LS	R	1	82	23	5	322	164	46	10	644	0.254658	0.0714286
R/Y,BK:LB	MC	M	LS	R	2	104	21	3	372	208	42	6	744	0.27957	0.0564516
R/Y,BK:LB	MC	M	LS	R	3	144	22	7	349	288	44	14	698	0.412607	0.0630372
Y/LGN,Y:GY	AVT	M	LS	L	1
Y/LGN,Y:GY	AVT	M	LS	L	2	129	43	13	426	258	86	26	852	0.302817	0.100939
Y/LGN,Y:GY	AVT	M	LS	L	3	199	31	9	463	398	62	18	926	0.429806	0.0669546
Y/LGN,Y:GY	AVT	M	LS	R	1
Y/LGN,Y:GY	AVT	M	LS	R	2	119	42	16	389	238	84	32	778	0.305913	0.107969
Y/LGN,Y:GY	AVT	M	LS	R	3	173	32	12	422	346	64	24	844	0.409953	0.0758294
Y/LGN,Y:OR/Y	MC	M	LS	L	1
Y/LGN,Y:OR/Y	MC	M	LS	L	2
Y/LGN,Y:OR/Y	MC	M	LS	L	3
Y/LGN,Y:OR/Y	MC	M	LS	R	1
Y/LGN,Y:OR/Y	MC	M	LS	R	2
Y/LGN,Y:OR/Y	MC	M	LS	R	3
